# Supplementary material for: Rasch analysis of the Trypophobia Questionnaire
Source: BMC Res Notes. 2018 Feb 14;11:128. doi: 10.1186/s13104-018-3245-5 (PMC5813320; doi:10.1186/s13104-018-3245-5)
Supplement: Supplementary file 2 — Additional file 2. Raw data from the survey. Dataset includes demographic data and responses to the Trypophobia Questionnaire from 582 healthy native Japanese speakers who were recruited via online. [file 13104_2018_3245_MOESM2_ESM.xls]

## Sheet: Dataset
ID	Sex	Age	Feel_freaked_out	Feel_aversion_disgust_or_repulsion	Feel_uncomfortable_or_uneasy	Feel_like_panicking_or_screaming	Feel_anxious_full_of_dread_or_fearful	Feel_sick_or_nauseous	Feel_nervous	Feel_like_going_crazy	Have_an_urge_to_destroy_the_holes	Feel_itchiness	Feel_skin_crawl	Have_goosebumps	Feel_like_crying	Vomit	Get_chills	Have_trouble_breathing	Shiver	Want_to_laugh_DUMMY	Feel_at_peace_DUMMY
001	Female	51	3	4	4	2	3	1	3	2	3	2	3	3	1	1	1	2	1	2	1
002	Female	46	3	4	3	2	2	2	2	3	1	1	3	2	1	1	1	1	1	1	1
003	Female	38	1	1	2	1	1	1	1	1	1	1	1	1	1	1	1	1	1	1	1
004	Female	51	1	1	1	1	1	1	1	1	1	1	1	1	1	1	1	1	1	1	1
005	Male	42	4	5	5	4	4	4	4	4	2	5	5	5	2	2	3	3	4	1	1
006	Male	45	1	2	2	1	1	1	1	1	1	1	1	1	1	1	1	1	1	1	1
007	Female	41	1	1	1	1	1	1	1	1	1	1	1	1	1	1	1	1	1	1	1
008	Female	28	2	3	3	1	2	3	3	2	2	1	2	2	2	1	2	2	2	1	1
009	Male	43	3	4	4	3	3	2	2	2	1	1	2	3	1	1	2	2	1	1	1
010	Male	56	2	3	2	1	2	1	1	1	1	1	1	1	1	1	1	1	1	1	2
011	Male	39	2	2	2	1	1	1	2	2	1	2	2	2	1	1	1	1	1	1	1
012	Male	27	3	5	5	1	2	3	1	4	1	2	5	4	1	1	2	1	1	1	1
013	Female	36	3	5	5	3	3	2	3	5	1	1	4	4	1	2	4	3	4	1	1
014	Female	46	3	3	3	3	3	3	3	3	3	2	3	3	2	2	2	2	2	2	1
015	Male	41	2	4	4	2	2	2	2	2	2	1	2	2	1	2	2	1	2	1	1
016	Male	56	3	3	4	2	3	2	2	2	2	3	2	3	1	2	2	2	2	1	1
017	Female	46	3	5	4	1	1	3	4	2	1	3	3	3	1	1	1	3	2	2	1
018	Male	39	3	5	3	3	3	1	2	2	4	3	3	2	1	1	1	1	1	1	1
019	Male	42	1	2	2	1	1	1	1	1	1	1	1	1	1	1	1	1	1	1	1
020	Male	36	4	5	4	3	4	2	4	2	1	1	3	3	1	1	2	2	1	4	1
021	Male	45	2	2	2	1	2	1	1	1	1	2	1	1	1	1	1	1	1	3	1
022	Male	41	5	5	5	1	5	1	3	1	5	1	5	1	1	1	1	1	1	1	1
023	Male	53	3	5	4	3	3	3	3	3	3	4	4	4	1	2	5	3	2	2	1
024	Female	51	2	3	3	2	2	2	2	2	2	2	3	3	1	1	2	1	2	1	1
025	Female	38	4	5	5	4	3	5	4	4	2	4	5	5	3	4	4	4	4	1	1
026	Male	55	2	1	2	1	1	1	1	1	1	1	1	1	2	2	1	1	1	2	2
027	Male	36	3	2	2	1	2	1	1	1	1	1	1	1	1	1	1	1	1	1	1
028	Female	43	2	4	4	3	4	4	4	4	1	2	5	5	1	2	4	3	4	1	1
029	Female	40	3	3	3	2	2	1	1	1	1	1	1	1	1	1	1	1	1	1	1
030	Male	51	3	4	4	1	4	3	2	2	2	1	2	3	1	1	2	1	1	1	1
031	Female	46	3	3	2	1	1	1	1	1	1	1	1	1	1	1	1	1	1	1	1
032	Male	47	2	4	4	1	2	2	1	1	1	1	1	1	1	1	1	1	1	1	1
033	Female	51	2	2	2	1	2	1	1	1	2	1	1	1	1	1	1	1	1	1	1
034	Female	51	1	1	1	1	1	1	1	1	1	1	1	1	1	1	1	1	1	2	3
035	Female	41	1	1	1	1	1	1	1	1	1	1	1	2	1	1	1	1	1	1	1
036	Female	37	1	3	3	1	1	3	2	1	1	3	3	3	1	1	3	1	1	1	1
037	Male	40	2	2	1	1	1	1	1	1	1	1	2	1	1	1	1	1	1	1	1
038	Male	45	1	1	1	1	1	1	1	1	1	1	1	1	1	1	1	1	1	1	1
039	Male	38	1	2	2	1	1	2	1	2	1	1	1	1	1	1	1	1	1	1	1
040	Male	39	1	2	2	2	1	1	1	2	2	1	2	2	1	1	1	1	1	1	1
041	Female	34	3	4	4	2	2	2	2	2	1	1	3	3	1	1	2	2	1	1	1
042	Female	40	1	2	2	1	2	2	2	1	1	2	2	1	1	1	1	1	1	1	1
043	Male	33	4	5	5	4	4	3	3	3	1	2	3	3	1	1	2	2	2	1	1
044	Female	44	2	4	4	2	2	1	1	1	1	1	2	1	1	1	2	1	1	1	1
045	Male	28	1	3	1	1	1	1	1	1	1	1	2	3	1	1	1	1	1	1	1
046	Male	36	4	5	4	2	4	4	4	4	2	4	5	5	5	4	4	3	4	1	1
047	Male	26	2	2	2	2	2	2	2	2	3	2	2	2	2	2	2	2	2	2	1
048	Male	26	5	5	5	1	5	5	5	5	1	5	5	5	1	5	5	5	5	1	1
049	Male	29	1	1	1	1	1	1	1	1	1	1	1	1	1	1	1	1	1	1	2
050	Female	52	3	3	3	1	3	1	1	1	1	1	2	1	1	1	1	1	1	1	1
051	Male	29	1	2	1	1	1	2	1	1	1	1	2	2	1	1	1	1	1	1	1
052	Male	55	2	2	2	1	1	1	1	1	1	1	1	1	1	1	1	1	1	1	1
053	Female	41	3	4	4	2	2	3	4	3	1	4	4	4	1	2	4	3	2	1	1
054	Male	25	4	3	4	3	3	2	2	2	1	2	3	3	1	1	1	1	2	1	1
055	Male	38	3	3	4	4	4	3	3	4	1	5	3	4	1	3	4	3	3	1	1
056	Female	41	1	1	1	1	1	1	1	1	1	1	1	1	1	1	1	1	1	1	1
057	Female	49	3	4	4	1	2	3	1	2	1	1	2	2	1	2	2	1	2	1	1
058	Female	42	1	2	2	1	1	1	1	1	2	2	2	2	1	1	2	1	1	1	1
059	Male	46	1	2	2	1	2	1	1	1	1	1	1	1	1	1	1	1	1	1	1
060	Female	32	1	2	2	1	1	1	1	1	1	1	1	2	1	1	1	1	1	1	1
061	Male	41	3	3	3	1	2	1	1	1	2	2	1	1	1	2	2	2	2	1	1
062	Male	35	1	1	1	1	1	1	1	1	2	1	1	1	1	1	1	1	1	1	1
063	Female	26	3	3	3	1	2	1	1	1	1	3	3	3	1	1	3	1	1	1	1
064	Male	37	1	2	2	2	1	1	1	1	1	1	1	1	1	1	1	1	1	1	1
065	Male	42	4	4	4	3	4	2	3	2	4	2	4	4	1	1	1	2	1	1	1
066	Male	33	3	4	4	2	3	5	1	3	3	1	1	1	1	3	1	1	1	1	1
067	Male	35	2	2	2	2	2	1	1	1	1	1	1	1	1	1	1	1	1	1	1
068	Female	37	2	4	5	1	1	1	1	1	1	1	4	2	1	1	2	1	1	1	1
069	Female	36	1	2	1	1	1	1	1	1	1	1	1	1	1	1	1	1	1	1	1
070	Male	29	3	4	4	3	4	2	2	2	1	2	3	4	1	2	2	2	1	1	1
071	Female	31	3	3	4	2	2	2	3	2	1	1	2	1	1	1	2	2	1	1	1
072	Male	33	2	2	2	2	2	2	1	1	3	2	2	2	2	1	2	3	2	1	2
073	Female	50	2	4	4	1	1	1	1	1	1	1	2	4	1	1	3	1	1	1	1
074	Male	36	1	2	1	1	1	1	1	1	1	2	1	1	1	1	1	1	1	2	1
075	Male	53	2	5	3	2	4	3	2	1	1	1	2	2	1	1	3	1	1	1	1
076	Male	41	1	4	4	1	2	2	2	2	3	3	4	2	1	1	1	1	1	1	1
077	Female	42	3	2	2	2	1	1	1	2	1	1	2	2	1	1	1	1	1	1	1
078	Male	41	5	5	5	4	4	4	3	4	4	3	4	4	2	1	2	1	2	2	1
079	Male	42	2	3	2	1	2	1	1	1	1	1	2	2	1	1	2	1	1	1	1
080	Female	30	2	3	3	1	2	1	1	1	1	2	1	1	1	1	1	1	1	1	1
081	Male	32	1	1	1	1	1	1	1	1	1	1	1	1	1	1	1	1	1	1	1
082	Female	40	3	5	3	3	4	2	1	1	1	1	5	5	1	2	5	2	3	1	1
083	Female	31	3	4	3	2	2	2	2	2	1	2	2	2	1	1	1	1	2	1	1
084	Male	21	3	3	2	2	2	2	3	3	3	4	2	3	1	3	3	3	3	2	3
085	Male	26	3	5	4	2	4	3	3	3	1	1	4	2	1	1	4	1	1	1	1
086	Female	25	4	3	3	3	3	4	2	3	3	3	3	3	2	2	3	3	2	1	1
087	Female	40	3	3	3	2	2	2	1	2	3	2	3	3	1	1	3	1	1	1	1
088	Female	47	3	4	4	2	4	1	2	2	1	1	3	2	1	1	2	1	1	1	1
089	Female	45	3	4	3	2	3	2	2	2	2	1	2	2	1	1	1	2	1	1	1
090	Female	29	4	5	4	3	4	1	1	2	1	2	3	3	2	1	4	3	3	1	1
091	Female	45	2	4	5	2	2	1	1	1	2	1	3	2	1	1	1	1	1	1	1
092	Male	37	1	1	1	2	1	1	2	2	1	2	1	2	1	2	2	1	1	1	4
093	Female	22	4	5	5	5	5	4	5	5	2	5	5	5	1	2	4	4	3	1	1
094	Male	36	3	4	4	3	3	4	4	3	2	4	4	5	2	2	4	3	2	2	1
095	Female	30	1	2	2	1	1	1	1	1	1	1	1	1	1	1	1	1	1	1	1
096	Female	50	2	3	2	2	3	2	2	2	2	3	3	3	2	2	2	1	3	3	1
097	Male	34	1	1	1	1	1	1	1	1	1	1	1	1	1	1	1	1	1	1	3
098	Male	72	1	1	1	1	1	1	1	1	1	1	1	1	1	1	1	1	1	1	3
099	Female	49	1	2	2	1	1	1	1	1	1	1	1	1	1	1	1	1	1	1	1
100	Male	29	1	5	5	3	2	4	5	4	1	4	5	5	1	1	3	3	2	1	1
101	Female	26	2	5	3	1	3	2	3	2	1	1	4	2	1	1	2	1	1	1	1
102	Male	50	2	1	1	2	2	1	1	2	1	1	1	1	1	1	1	1	1	1	1
103	Female	37	3	3	3	3	3	3	4	2	1	1	3	2	1	1	1	1	1	1	1
104	Female	32	1	1	1	1	1	1	1	1	1	1	1	1	1	1	1	1	1	1	1
105	Male	49	1	2	2	1	1	1	1	1	1	1	1	1	1	1	1	1	1	1	1
106	Female	27	5	5	5	3	5	5	3	4	2	3	5	5	2	2	4	4	3	1	1
107	Male	38	1	2	2	1	1	1	1	1	1	1	1	1	1	1	1	1	1	1	1
108	Female	41	1	5	5	4	3	5	1	4	1	3	5	5	1	5	5	1	5	1	1
109	Female	52	3	4	4	2	2	1	1	1	1	1	1	1	1	1	1	1	1	1	1
110	Male	40	4	4	4	2	3	2	2	2	2	3	3	3	2	2	3	3	2	1	1
111	Female	51	4	5	5	3	3	4	3	3	1	5	4	4	2	1	1	1	1	3	1
112	Male	37	1	1	2	1	1	1	1	2	1	2	3	3	2	3	2	2	3	4	3
113	Male	33	2	5	2	1	5	5	4	5	3	5	5	5	1	4	5	4	3	1	1
114	Female	27	5	5	5	4	4	4	4	4	4	4	5	5	1	4	4	4	4	1	1
115	Male	44	2	4	4	2	3	3	1	1	1	4	1	2	1	1	3	1	2	1	1
116	Female	32	2	2	2	1	2	1	1	1	1	1	1	1	1	1	1	1	1	1	1
117	Female	37	4	5	5	4	5	4	4	5	2	4	5	5	2	2	5	4	2	1	1
118	Female	48	2	2	1	1	1	1	1	1	1	1	3	3	1	1	1	1	2	1	1
119	Female	37	4	5	4	4	4	3	3	2	1	1	5	3	1	1	1	2	3	1	1
120	Female	40	2	3	2	2	2	3	1	1	1	1	2	1	1	1	2	1	1	1	1
121	Male	41	2	2	2	2	2	1	1	1	1	1	1	1	1	1	1	1	1	1	1
122	Female	40	2	2	2	1	1	1	1	1	1	1	1	1	1	1	1	1	1	1	1
123	Male	27	3	3	3	1	4	1	1	1	1	1	1	1	1	1	1	1	1	1	1
124	Female	51	4	5	5	4	4	3	2	4	2	5	5	5	1	1	3	2	2	1	1
125	Male	36	2	5	5	4	3	3	5	3	1	1	5	3	1	1	5	2	2	1	1
126	Male	34	2	3	5	3	3	4	3	3	4	1	4	3	2	3	3	3	3	1	1
127	Female	34	2	1	1	1	1	1	1	1	1	2	1	2	1	1	2	1	1	1	1
128	Female	45	4	5	5	4	5	2	5	4	1	5	5	5	4	3	5	3	3	1	1
129	Male	51	1	2	2	1	1	1	1	1	1	1	1	1	1	1	1	1	1	2	1
130	Male	43	3	3	2	2	2	3	1	1	2	2	2	2	1	2	2	1	1	1	1
131	Female	40	2	3	3	2	2	1	1	1	1	1	2	1	1	1	1	1	1	1	1
132	Male	59	1	3	3	1	1	1	1	1	1	1	1	1	1	1	1	1	1	1	1
133	Male	45	2	4	3	2	1	1	1	2	2	1	2	2	1	1	1	1	1	3	1
134	Female	24	2	2	2	1	1	1	1	2	1	1	2	1	1	1	1	1	1	1	1
135	Female	28	2	2	3	2	3	1	1	1	1	1	2	3	1	1	1	1	1	1	1
136	Male	39	1	2	1	1	2	2	1	1	1	1	1	1	1	1	1	1	1	1	1
137	Female	41	4	4	4	2	2	1	1	2	1	1	5	5	1	1	1	1	1	1	1
138	Male	42	2	4	4	2	3	2	2	2	2	1	1	1	1	1	1	1	1	1	1
139	Female	48	1	1	1	1	1	1	1	1	1	1	1	1	1	1	1	1	1	1	1
140	Male	49	1	2	2	2	1	1	1	1	2	1	1	1	1	1	1	2	1	2	1
141	Female	49	4	3	4	3	3	3	3	3	1	2	2	2	1	2	2	2	2	1	1
142	Male	28	4	3	3	1	2	2	2	1	1	1	2	1	1	1	1	1	1	1	1
143	Male	43	3	3	2	1	1	1	1	2	3	1	2	2	1	1	1	1	2	1	1
144	Female	41	1	4	4	1	1	3	3	4	2	4	4	4	2	1	2	2	1	1	1
145	Female	46	3	3	2	1	2	1	2	1	1	1	2	1	1	1	1	1	1	1	1
146	Female	72	3	4	5	4	3	3	2	2	1	1	2	3	1	2	4	2	4	1	1
147	Male	47	5	5	5	1	1	5	4	1	5	5	5	5	1	2	5	4	4	1	1
148	Female	56	2	2	3	2	2	3	2	2	2	2	3	2	1	1	2	2	1	1	1
149	Female	41	3	4	4	1	2	1	2	1	1	2	2	2	1	1	2	2	1	1	1
150	Female	21	1	1	1	1	1	1	1	1	1	1	2	2	1	1	2	1	1	1	1
151	Female	36	2	2	1	1	1	1	2	1	1	2	1	1	1	1	1	1	1	1	1
152	Female	31	2	2	2	1	2	1	1	1	1	1	1	1	1	1	1	1	1	1	1
153	Female	80	3	3	3	2	2	2	1	1	1	1	2	2	1	1	2	2	2	2	1
154	Male	39	2	2	2	2	2	2	2	2	2	1	2	2	1	1	2	2	2	1	2
155	Male	38	1	1	1	1	1	1	1	1	1	1	2	2	1	1	2	1	1	1	1
156	Male	55	3	3	4	2	2	3	2	2	4	1	2	2	1	2	2	3	3	1	1
157	Male	26	2	2	2	2	2	1	1	1	1	1	1	1	1	1	1	1	1	1	1
158	Male	34	3	3	4	1	3	1	1	1	1	1	4	4	1	1	4	1	1	1	1
159	Male	22	2	5	4	1	1	3	3	2	1	1	2	2	2	1	1	1	1	1	1
160	Female	48	2	2	2	1	2	1	1	1	1	1	1	1	1	1	1	1	1	1	1
161	Female	45	1	1	1	1	1	1	1	1	1	1	1	1	1	1	1	1	1	1	1
162	Female	33	3	4	3	1	3	1	1	1	1	1	1	1	1	1	1	1	1	1	1
163	Male	39	3	3	3	3	3	2	2	2	1	1	2	1	1	1	1	1	1	1	1
164	Female	28	3	3	2	2	1	1	1	1	1	1	1	1	1	1	1	1	1	1	1
165	Female	23	1	1	2	1	1	1	1	1	1	1	1	1	1	1	1	1	1	1	1
166	Female	23	3	3	3	2	4	3	2	4	2	2	4	4	1	1	2	2	2	1	1
167	Male	29	4	4	4	1	4	2	1	2	1	2	2	1	1	1	2	2	1	1	1
168	Male	46	1	1	2	1	2	1	1	1	1	1	1	1	1	1	1	1	1	1	1
169	Male	40	3	3	3	1	3	2	2	3	3	3	3	3	1	2	3	3	3	1	3
170	Male	48	2	2	4	2	1	1	1	1	1	1	2	2	1	1	2	1	1	1	1
171	Female	42	3	4	4	2	3	4	3	1	1	2	4	4	3	1	3	3	2	1	1
172	Female	36	1	2	3	1	1	1	1	2	1	1	3	4	1	1	2	1	1	1	1
173	Male	39	2	4	4	2	4	2	2	2	1	1	1	1	1	1	1	1	1	1	1
174	Female	45	2	2	2	1	1	1	1	1	1	1	1	1	1	1	1	1	1	1	1
175	Male	40	2	3	3	2	2	2	3	2	3	3	3	3	2	2	2	2	2	2	1
176	Female	35	1	2	1	1	2	1	1	1	1	2	1	1	1	1	1	1	1	1	2
177	Female	42	2	2	3	2	2	1	2	2	1	2	2	2	1	1	1	2	1	1	1
178	Male	32	1	1	1	1	1	1	1	1	1	1	1	1	1	1	1	1	1	1	1
179	Male	34	3	3	3	3	3	3	3	3	3	3	3	3	3	3	3	3	3	3	3
180	Male	58	3	3	3	1	1	1	1	1	1	1	1	1	1	1	1	1	1	1	1
181	Female	42	2	3	3	1	2	1	1	1	1	1	1	1	1	1	1	1	1	1	1
182	Female	45	1	1	1	1	1	1	1	1	1	1	1	1	1	1	1	1	1	1	1
183	Female	22	1	5	5	1	1	5	1	2	1	5	5	5	1	1	1	1	1	1	1
184	Female	55	2	2	2	3	2	2	1	1	1	1	1	1	1	1	1	1	1	1	1
185	Female	38	3	4	4	3	3	2	2	2	1	3	3	3	1	1	2	2	2	1	1
186	Female	44	1	1	1	1	1	1	1	1	4	1	1	1	1	1	1	1	1	1	1
187	Female	26	2	4	4	2	2	2	1	2	1	5	3	3	1	1	3	1	1	1	1
188	Male	39	2	3	2	2	2	1	1	1	1	1	2	2	1	1	1	1	1	1	1
189	Male	73	2	2	2	1	2	1	1	1	1	1	1	1	1	1	1	1	1	1	1
190	Female	26	4	5	4	2	4	2	2	3	2	2	4	4	2	2	4	2	1	2	1
191	Female	30	1	1	2	2	2	2	2	2	1	1	1	1	1	1	2	1	1	1	1
192	Female	23	3	4	4	1	1	3	1	2	1	5	5	5	1	1	1	1	1	2	1
193	Female	45	1	3	3	2	2	1	2	2	1	4	4	4	2	1	3	4	3	1	1
194	Female	27	3	4	4	2	2	3	2	1	1	2	2	2	1	2	1	3	1	1	1
195	Male	35	3	5	5	4	4	4	4	3	1	1	3	3	1	1	3	2	2	1	1
196	Female	34	2	2	2	1	2	1	2	1	1	1	2	2	1	1	1	2	1	1	1
197	Female	23	3	3	3	3	3	3	1	2	2	1	2	1	1	1	1	1	1	1	1
198	Female	43	1	3	3	1	1	2	1	1	1	2	2	2	1	1	1	1	1	1	1
199	Female	50	2	2	3	2	2	3	2	2	4	3	2	2	1	2	1	1	2	1	1
200	Female	26	4	4	4	4	4	3	3	4	4	4	4	3	2	2	4	3	4	1	1
201	Male	39	2	3	3	1	1	1	1	1	1	2	1	1	1	1	1	1	1	1	1
202	Female	52	3	4	4	2	3	1	1	1	1	2	2	3	1	1	3	2	1	1	1
203	Female	32	3	4	5	5	4	4	2	3	5	1	2	2	2	3	3	3	2	1	1
204	Male	34	3	4	4	3	2	2	1	2	2	1	1	1	1	1	1	1	1	1	1
205	Female	55	4	5	5	2	3	2	1	2	2	2	2	2	1	3	1	1	1	1	1
206	Female	27	4	5	5	5	4	5	5	3	1	5	2	1	1	3	5	4	2	1	1
207	Female	30	5	5	5	5	5	5	5	5	5	5	5	5	5	5	5	5	5	1	5
208	Male	21	1	3	3	2	2	2	1	4	1	1	4	4	1	1	5	2	1	1	1
209	Female	27	2	2	2	2	2	2	1	3	2	3	2	2	1	1	1	1	1	1	1
210	Male	43	2	2	3	3	3	2	2	3	1	2	2	2	2	1	2	2	2	1	1
211	Male	25	2	2	2	2	2	1	1	3	2	1	2	2	1	1	1	1	1	3	2
212	Male	33	2	2	2	1	1	1	1	1	1	1	1	1	1	1	1	1	1	1	1
213	Female	34	4	4	4	3	3	1	1	1	1	5	2	2	1	1	3	1	2	1	1
214	Female	34	5	5	5	5	4	5	4	4	3	5	5	4	1	3	4	2	3	1	1
215	Female	39	3	4	4	2	3	2	2	2	1	1	1	1	1	1	1	1	1	1	1
216	Male	44	2	3	2	1	1	1	1	1	1	1	1	1	1	1	1	1	1	1	1
217	Male	45	2	2	2	1	2	1	1	1	1	1	1	1	1	1	1	1	1	1	1
218	Male	42	2	2	3	2	2	3	3	3	3	2	2	2	3	3	2	2	2	3	2
219	Female	41	2	3	3	1	3	2	3	1	1	2	2	2	1	1	1	1	1	1	1
220	Female	43	1	5	5	1	1	2	1	2	3	5	5	5	1	1	5	1	1	1	1
221	Female	32	1	2	2	1	1	1	1	1	1	2	2	1	1	1	1	1	1	2	1
222	Female	46	1	1	1	1	1	1	1	1	1	1	1	1	1	1	1	1	1	1	2
223	Female	39	2	3	2	2	2	2	2	2	1	1	3	3	2	1	2	1	1	1	1
224	Female	31	1	5	5	4	1	3	4	3	2	2	3	5	1	2	4	1	2	1	1
225	Female	19	1	3	2	1	1	1	1	2	4	1	1	1	1	1	2	1	2	1	1
226	Female	34	3	3	4	1	2	1	1	1	2	2	1	2	1	1	1	1	1	1	1
227	Male	54	3	3	3	3	3	2	2	2	1	1	2	2	2	1	2	2	2	1	1
228	Female	33	3	3	3	2	2	1	1	1	1	1	1	2	1	1	1	1	1	1	1
229	Female	36	2	2	3	1	2	2	1	2	1	2	1	1	2	1	3	1	1	1	1
230	Female	20	1	5	4	2	4	1	2	1	1	1	2	1	1	1	4	3	1	3	1
231	Female	34	1	3	2	1	1	1	1	1	1	1	3	2	1	1	2	1	1	1	1
232	Female	23	3	3	3	2	3	1	2	2	1	1	1	1	1	1	1	1	1	1	1
233	Female	30	2	2	2	2	2	1	1	1	2	1	1	1	1	1	2	1	3	2	3
234	Female	42	3	5	4	4	4	4	4	3	1	3	5	4	2	2	2	3	4	1	1
235	Female	30	3	3	3	3	4	4	3	3	4	4	3	3	4	1	3	3	4	2	1
236	Female	32	4	4	4	3	2	4	4	1	1	5	5	5	1	2	5	2	4	1	1
237	Female	27	3	4	4	1	1	1	5	1	4	1	3	4	1	1	5	1	1	1	1
238	Female	34	4	4	3	4	4	5	5	4	4	3	4	4	5	4	3	4	3	4	4
239	Female	37	1	2	2	1	2	1	1	1	1	1	1	1	1	1	1	1	1	1	1
240	Male	30	2	5	4	2	2	1	1	2	1	1	5	5	1	1	3	1	2	1	1
241	Male	53	2	3	3	2	3	3	2	3	1	2	3	3	2	2	3	3	2	2	1
242	Female	23	3	2	3	1	2	1	1	1	1	1	1	1	1	1	1	1	1	1	1
243	Female	37	1	3	2	1	1	1	1	1	1	1	1	2	1	1	2	1	1	1	1
244	Female	46	2	2	2	1	1	1	1	1	1	1	1	1	1	1	1	1	1	1	1
245	Female	34	2	4	4	3	3	4	4	4	4	3	3	3	2	3	4	2	2	1	1
246	Female	47	2	4	4	2	2	2	2	1	1	2	5	4	1	2	2	1	1	1	1
247	Male	28	4	4	4	1	3	2	1	1	1	2	2	2	1	1	1	1	1	1	1
248	Female	40	2	2	1	1	1	1	1	1	1	1	1	2	1	1	1	1	1	1	1
249	Male	29	1	4	4	2	1	3	2	2	1	1	1	3	1	3	3	3	2	1	1
250	Female	37	4	5	5	5	3	5	4	5	1	2	5	5	1	1	3	3	4	1	1
251	Male	32	2	2	2	1	1	1	2	1	1	2	2	2	1	1	2	1	2	1	1
252	Male	44	2	2	3	1	2	1	1	1	1	1	2	2	1	1	1	1	1	1	1
253	Female	37	5	5	5	5	5	5	4	5	1	3	5	5	1	1	1	1	3	1	1
254	Male	32	3	4	4	3	3	1	1	1	1	2	4	2	1	1	2	1	2	1	1
255	Female	27	2	3	3	1	2	1	3	1	1	2	2	2	1	1	1	1	1	1	1
256	Female	47	2	3	3	2	3	3	1	2	2	1	4	4	1	1	2	1	2	1	1
257	Female	31	5	5	5	5	5	5	5	5	2	1	3	3	1	1	1	4	1	1	1
258	Male	61	3	3	3	2	1	1	1	1	2	1	1	1	1	1	1	1	1	1	1
259	Female	38	2	2	2	1	2	1	1	1	1	1	2	1	1	1	1	1	1	1	1
260	Female	24	2	2	3	1	2	1	1	1	1	2	2	2	1	1	2	1	2	1	1
261	Female	31	2	2	2	1	1	1	1	1	1	2	2	2	1	1	1	1	1	1	1
262	Male	30	4	3	4	2	4	4	2	4	1	4	4	4	1	1	4	3	1	1	1
263	Female	43	3	5	4	1	3	1	3	2	1	3	5	5	1	1	1	1	1	1	1
264	Male	33	4	4	5	3	4	5	4	3	2	4	4	4	1	3	3	3	1	1	1
265	Female	55	1	4	3	3	3	3	3	3	3	3	4	2	1	1	1	1	2	1	1
266	Female	51	1	1	1	1	1	1	1	2	1	1	1	1	1	1	1	1	1	1	2
267	Male	29	4	4	4	3	4	3	3	4	3	3	4	2	2	2	2	2	2	2	1
268	Male	45	1	1	2	1	1	1	1	1	1	2	1	1	1	1	1	1	1	1	1
269	Male	50	2	4	4	1	1	1	1	1	1	1	2	3	1	1	1	1	1	1	1
270	Female	54	1	3	3	1	1	1	1	1	2	2	1	1	1	1	1	1	1	1	1
271	Female	33	2	2	4	3	2	3	3	4	1	1	4	4	1	2	1	2	1	1	1
272	Female	40	3	4	3	1	2	2	3	4	1	5	3	3	1	1	1	2	1	1	1
273	Female	41	2	2	2	1	1	1	1	1	1	1	1	3	1	1	1	1	1	1	1
274	Female	37	4	4	4	2	2	2	2	1	2	3	3	3	1	1	2	2	1	1	1
275	Female	42	2	2	2	3	3	2	1	1	1	2	1	1	1	1	1	1	1	1	1
276	Female	37	1	1	1	1	1	1	1	1	1	1	1	1	1	1	1	1	1	1	1
277	Male	54	2	2	2	1	2	3	1	2	1	1	2	2	1	1	1	1	2	1	1
278	Female	38	1	4	4	3	1	2	2	3	1	4	2	2	1	1	3	1	1	1	1
279	Female	33	2	3	2	1	2	1	1	1	1	1	1	1	1	1	1	1	1	1	1
280	Female	57	1	1	1	1	1	1	1	1	1	2	1	1	1	1	1	1	1	1	2
281	Female	35	2	3	4	1	1	1	1	1	1	1	1	1	1	1	1	1	1	1	1
282	Male	47	3	4	3	2	2	2	2	2	1	1	2	3	1	2	2	1	1	1	1
283	Male	46	1	2	2	1	1	1	1	1	2	1	1	1	1	1	1	1	1	1	1
284	Female	34	1	3	2	2	1	2	1	1	1	2	1	1	1	1	1	2	1	1	1
285	Female	40	2	4	4	2	2	3	2	2	1	2	3	2	1	1	2	1	2	1	1
286	Female	41	2	3	3	1	3	2	2	2	1	1	2	2	1	1	2	1	1	1	1
287	Male	41	1	2	2	1	1	1	1	1	1	1	1	2	1	1	1	1	1	1	1
288	Male	52	1	2	1	1	1	1	1	1	1	1	1	1	1	1	1	1	1	1	1
289	Female	38	1	2	2	3	3	3	2	2	1	3	2	3	1	1	1	1	1	2	1
290	Male	48	2	3	3	1	1	1	1	1	1	1	1	1	1	1	1	1	1	1	1
291	Female	29	2	4	3	3	3	4	4	2	2	4	4	4	2	2	2	2	2	2	2
292	Female	64	4	5	5	5	5	5	5	5	4	5	5	5	5	5	5	5	5	5	1
293	Female	51	3	3	3	3	3	3	3	3	3	3	3	3	4	3	3	3	3	3	3
294	Male	53	2	2	2	2	2	1	2	1	1	1	1	1	1	1	1	1	1	1	1
295	Female	30	2	2	1	1	1	1	1	1	1	1	1	2	1	1	1	1	1	1	1
296	Female	22	5	5	5	2	5	3	5	5	1	1	2	4	1	1	1	1	4	1	1
297	Female	41	4	3	4	4	4	3	4	3	1	1	4	4	2	3	5	1	2	1	1
298	Female	38	1	1	1	1	1	1	1	1	1	1	1	1	1	1	2	1	1	1	1
299	Female	23	1	4	1	1	1	2	1	1	1	1	2	1	1	1	1	1	1	3	1
300	Female	40	4	4	4	3	4	4	2	2	2	2	5	5	2	2	2	2	2	2	2
301	Female	50	2	5	5	3	4	4	4	3	1	4	5	5	1	1	1	1	1	1	1
302	Male	31	1	4	4	1	1	2	1	1	1	1	3	3	1	1	2	1	1	1	1
303	Male	55	3	4	4	2	3	1	1	1	1	1	2	2	1	1	1	1	1	1	1
304	Female	46	1	2	2	1	1	1	1	1	2	1	1	1	1	1	1	1	1	1	1
305	Female	40	4	5	3	3	3	3	3	3	3	3	4	4	3	3	3	2	2	1	1
306	Male	28	5	3	2	1	1	4	1	3	1	1	4	4	1	1	5	1	1	1	1
307	Female	40	2	3	3	1	3	1	2	2	1	1	3	1	1	1	3	1	3	1	1
308	Female	30	1	4	2	1	1	1	2	1	1	3	1	1	1	1	2	2	1	1	1
309	Male	30	1	3	4	1	2	1	1	3	1	1	1	4	1	2	1	2	2	1	1
310	Female	28	3	2	4	2	3	3	2	2	2	3	3	3	2	1	3	1	1	1	1
311	Female	25	3	4	5	1	4	1	2	4	5	1	4	1	1	1	1	1	1	1	1
312	Male	44	1	1	2	1	1	1	1	1	2	1	1	1	1	1	1	1	1	1	1
313	Female	46	1	1	1	1	1	1	1	1	1	1	1	1	1	1	1	1	1	1	1
314	Female	52	1	4	2	1	2	1	2	2	2	1	3	2	1	1	1	2	1	1	1
315	Male	32	3	4	4	2	4	1	2	2	3	2	4	4	1	1	3	1	1	1	1
316	Male	34	2	2	2	2	2	2	2	2	3	3	2	2	2	2	2	2	2	2	2
317	Male	46	1	1	2	1	1	1	1	1	1	1	1	1	1	1	1	1	1	1	1
318	Female	29	2	4	3	3	3	1	1	4	3	4	3	3	1	1	2	2	2	1	1
319	Male	56	1	1	2	1	1	1	2	1	1	1	1	1	1	1	1	1	1	1	1
320	Female	44	2	4	3	1	3	2	2	2	1	1	4	3	2	2	4	3	2	1	1
321	Male	43	3	4	4	4	4	4	4	4	1	1	4	2	1	1	3	3	1	1	1
322	Female	53	2	2	2	1	1	2	1	1	1	1	1	2	1	1	1	1	1	1	1
323	Male	50	1	2	2	1	1	1	1	3	1	1	1	1	1	1	1	1	1	1	1
324	Male	38	4	5	5	2	5	5	4	5	1	1	5	4	3	2	5	5	3	3	1
325	Female	46	4	5	5	3	4	5	5	4	1	2	5	5	1	4	5	4	4	1	1
326	Male	45	1	1	2	1	1	1	2	2	1	2	2	2	1	1	2	1	1	1	1
327	Female	40	1	2	2	1	1	2	2	2	2	1	1	1	1	1	2	1	1	1	1
328	Male	40	2	2	2	2	2	2	2	2	2	2	3	4	2	1	3	2	2	1	1
329	Female	52	2	2	2	1	2	1	1	1	1	1	2	3	1	1	2	1	1	1	1
330	Female	30	3	4	4	2	4	4	4	2	1	4	3	5	1	2	3	2	2	1	1
331	Male	45	2	2	3	1	2	1	1	1	1	1	2	3	1	1	1	1	1	1	1
332	Female	57	1	3	2	2	2	2	2	2	1	1	2	2	1	2	2	2	1	1	1
333	Male	40	2	3	3	2	2	2	1	2	1	2	2	3	1	1	2	1	1	2	1
334	Male	36	1	3	3	1	1	1	1	1	1	1	1	1	1	1	1	1	1	1	1
335	Female	34	4	5	5	4	4	2	1	4	1	1	2	2	4	1	1	4	1	1	1
336	Male	46	1	1	1	1	1	1	1	1	1	1	1	1	1	1	1	1	1	1	1
337	Female	46	2	4	3	1	3	2	3	3	1	4	2	3	1	1	3	2	2	2	1
338	Male	32	1	2	3	1	2	1	1	2	3	2	2	2	1	1	2	2	1	1	1
339	Female	42	1	4	4	2	3	2	2	3	3	1	3	4	1	1	2	1	1	1	1
340	Male	58	1	2	2	1	1	1	1	1	1	1	1	1	1	1	1	1	1	3	1
341	Male	33	1	2	2	1	3	3	1	2	1	1	2	2	1	1	2	2	1	1	1
342	Male	56	1	2	1	1	1	1	1	1	1	1	2	1	1	1	1	1	1	1	1
343	Male	41	1	1	3	1	1	1	1	1	1	1	1	1	1	1	1	1	1	1	1
344	Male	33	3	3	3	3	4	4	3	3	3	3	4	4	3	3	4	3	4	2	1
345	Male	73	1	1	1	1	1	1	1	1	1	1	1	1	1	1	1	1	1	1	3
346	Male	54	1	2	1	2	1	1	1	1	1	1	1	2	1	1	2	1	1	2	1
347	Female	34	1	2	2	1	1	1	1	1	2	3	1	1	1	1	3	1	1	1	1
348	Male	42	1	1	1	1	1	1	1	1	1	1	1	1	1	1	1	1	1	1	1
349	Female	31	2	2	2	1	2	1	2	2	1	2	2	3	2	1	3	2	2	1	1
350	Female	30	2	5	5	2	5	3	4	1	4	4	5	5	1	1	5	1	3	1	1
351	Male	63	1	1	1	1	1	1	1	1	1	1	1	1	1	1	1	1	1	1	1
352	Female	37	4	5	5	3	4	3	5	3	1	5	5	5	2	1	5	4	2	1	1
353	Male	48	2	2	3	2	2	2	2	2	1	1	1	1	1	1	1	1	1	1	1
354	Female	54	1	2	2	1	1	1	1	1	1	1	2	1	1	1	1	2	1	1	1
355	Male	41	2	2	2	1	1	1	1	1	1	2	2	2	1	1	2	1	1	2	1
356	Male	38	3	3	3	2	3	2	4	2	1	3	2	2	2	3	2	2	2	2	2
357	Male	45	1	2	2	1	2	2	2	1	1	1	1	2	1	1	1	1	1	1	1
358	Female	46	2	2	2	1	2	1	1	1	1	1	3	2	1	1	2	1	1	1	1
359	Male	44	1	1	2	1	1	1	1	1	1	2	2	2	1	1	2	1	1	1	1
360	Female	47	1	2	2	1	1	2	1	2	1	1	1	1	1	2	2	1	1	1	1
361	Female	29	1	2	2	1	1	1	2	2	1	1	2	2	1	1	1	2	1	1	1
362	Female	38	1	2	2	1	1	1	1	1	1	1	2	2	1	2	1	1	1	1	1
363	Male	36	1	2	2	1	1	2	1	1	1	1	2	2	1	1	2	1	1	1	1
364	Female	41	3	3	3	1	3	2	3	2	1	1	3	3	1	2	3	1	2	1	1
365	Male	38	4	1	4	3	4	1	4	2	4	1	4	2	3	1	2	2	3	2	3
366	Male	47	2	3	2	1	2	1	2	2	1	2	2	3	1	1	3	1	1	1	1
367	Female	33	2	2	2	1	2	2	1	1	1	1	2	2	1	1	2	1	1	1	1
368	Female	43	1	1	1	1	1	1	1	1	1	1	1	1	1	1	1	1	1	1	1
369	Male	45	1	2	1	1	1	1	1	1	1	1	1	1	1	1	1	1	1	1	1
370	Female	47	1	2	2	1	1	1	1	1	1	1	1	1	1	1	1	1	1	1	1
371	Female	41	3	3	4	3	1	1	3	2	1	1	2	4	3	1	2	3	2	1	2
372	Female	51	1	1	1	1	1	1	1	1	1	1	1	1	1	1	1	1	1	1	1
373	Female	40	1	2	2	1	1	1	1	1	1	1	1	1	1	1	1	1	1	2	1
374	Female	50	1	2	1	1	1	1	1	1	1	1	1	1	1	1	1	1	1	1	1
375	Male	35	1	2	2	1	2	1	1	2	1	1	1	3	1	1	3	1	1	1	1
376	Male	28	2	4	3	1	1	1	1	2	2	1	4	3	1	1	2	1	1	2	1
377	Female	31	2	2	3	1	2	1	2	1	1	3	1	1	1	1	1	1	1	2	1
378	Female	39	4	4	4	3	4	5	4	4	3	4	4	3	1	2	4	4	1	1	1
379	Male	67	1	1	1	1	1	1	1	1	1	1	1	1	1	1	1	1	1	1	1
380	Male	40	3	5	4	1	4	1	3	3	1	2	4	3	1	1	4	3	2	1	1
381	Female	42	1	3	3	1	3	2	1	1	1	1	1	2	1	1	1	1	1	1	1
382	Female	45	1	1	1	1	1	1	1	1	1	1	1	1	1	1	1	1	1	1	1
383	Male	56	1	1	2	1	1	1	1	1	1	1	2	1	1	1	1	1	1	1	1
384	Male	56	1	2	2	1	1	1	1	1	1	1	2	1	1	1	2	1	1	1	1
385	Female	47	1	1	1	1	1	1	1	1	1	1	1	1	1	1	1	1	1	1	1
386	Male	47	2	2	2	1	2	2	1	1	1	1	2	1	1	1	1	1	1	1	1
387	Male	38	2	4	4	1	2	2	2	2	2	3	2	1	1	1	2	3	2	1	1
388	Female	53	2	1	3	1	1	2	2	1	1	1	2	3	1	2	3	1	2	1	1
389	Male	38	4	5	5	2	3	3	4	3	2	3	4	4	3	2	3	3	2	1	1
390	Male	36	1	2	3	1	1	2	1	1	1	1	3	1	1	1	2	1	2	1	1
391	Male	39	2	4	4	4	3	3	3	4	2	1	3	4	1	2	3	3	3	1	1
392	Female	45	1	3	3	1	2	1	3	2	1	1	3	2	1	1	2	1	1	2	1
393	Female	46	2	2	2	1	1	1	1	1	1	1	1	1	1	1	1	1	1	1	1
394	Female	64	2	3	3	1	1	2	1	1	1	2	3	4	1	1	4	1	1	1	1
395	Female	52	3	4	3	1	3	1	3	3	1	1	3	2	1	1	3	1	3	4	1
396	Male	46	3	5	2	2	2	2	2	2	1	1	2	2	1	1	4	2	2	1	1
397	Male	43	2	4	3	1	3	2	3	1	1	3	5	5	1	1	1	1	2	1	1
398	Female	33	4	4	2	1	3	1	1	1	1	1	1	2	1	1	1	1	1	1	1
399	Male	44	1	3	3	1	1	1	1	2	3	3	3	3	1	1	2	1	1	1	1
400	Female	34	2	2	2	1	1	1	1	1	1	1	1	2	1	1	1	1	1	1	1
401	Female	64	1	2	2	1	1	2	3	2	1	1	1	1	1	2	1	2	1	1	1
402	Male	33	2	4	3	1	2	1	1	2	1	1	4	4	1	3	1	1	1	1	1
403	Male	57	2	2	2	2	3	2	1	2	3	2	2	2	1	1	2	1	1	1	1
404	Female	33	1	1	1	1	1	1	1	1	1	1	2	1	1	1	1	1	1	1	1
405	Female	41	2	4	3	2	3	2	2	3	1	1	2	3	1	2	2	1	2	1	1
406	Female	26	1	5	5	1	1	1	1	1	2	1	1	1	1	1	1	1	1	1	1
407	Male	30	2	4	3	1	2	2	2	2	3	3	4	5	1	2	3	2	1	1	1
408	Male	47	1	1	2	1	1	1	2	1	1	1	1	1	1	1	1	1	1	1	1
409	Female	20	2	1	2	1	1	1	1	1	1	1	1	2	1	1	1	1	1	1	1
410	Female	46	2	1	2	1	1	1	1	2	1	2	2	1	1	1	1	1	1	1	1
411	Female	40	3	3	2	1	4	2	2	1	1	1	4	2	1	1	4	1	1	1	1
412	Female	26	1	2	1	1	1	1	1	1	1	1	2	1	1	1	1	2	1	1	1
413	Female	32	2	2	2	1	1	2	1	2	3	3	2	3	1	2	3	2	2	1	1
414	Male	32	1	1	1	1	1	1	1	1	1	1	1	1	1	1	1	1	1	2	2
415	Male	50	1	1	1	1	1	1	1	1	1	1	1	1	1	1	1	1	1	3	1
416	Female	53	2	1	2	2	2	1	1	2	1	2	2	2	1	1	1	2	1	1	1
417	Female	34	1	1	1	1	1	1	1	1	1	1	1	1	1	1	1	1	1	1	1
418	Female	36	1	1	1	1	1	1	1	1	1	1	1	1	1	1	1	1	1	1	1
419	Female	35	1	3	3	1	2	1	1	1	1	1	2	1	1	1	2	1	1	1	1
420	Female	47	2	5	3	3	4	3	2	2	3	4	5	4	3	3	5	3	3	3	1
421	Female	30	2	3	3	2	3	2	2	2	1	2	2	4	1	1	4	3	2	1	1
422	Female	29	1	3	2	1	1	1	1	1	1	1	3	3	1	1	3	1	1	1	1
423	Female	45	1	2	3	1	1	1	1	1	1	1	2	1	1	1	1	1	1	1	1
424	Male	42	1	3	3	1	2	2	3	3	1	1	2	2	1	2	3	1	2	1	1
425	Female	42	1	1	1	1	1	1	1	1	1	2	1	1	1	1	1	1	1	1	1
426	Female	48	1	1	1	1	1	1	1	1	1	1	1	2	1	1	2	1	1	1	1
427	Male	37	1	1	1	1	1	1	1	1	1	1	1	1	1	1	1	1	1	1	1
428	Female	41	3	4	4	2	3	1	2	3	1	1	3	2	1	1	3	2	1	1	1
429	Female	36	1	1	2	1	1	1	1	1	4	1	2	1	1	1	1	1	1	1	2
430	Male	33	1	2	2	1	1	1	1	3	1	1	2	2	1	1	2	2	2	1	1
431	Female	44	1	1	1	1	1	1	1	1	1	1	1	1	1	1	1	1	1	1	1
432	Female	41	1	5	5	5	1	5	5	1	1	1	5	5	1	5	5	1	5	1	1
433	Male	38	2	3	3	1	1	1	2	2	1	1	1	2	1	1	2	1	1	1	1
434	Female	47	2	4	4	1	3	1	1	2	1	1	3	3	1	1	2	2	1	1	1
435	Female	30	1	1	2	1	1	1	1	1	1	2	1	1	1	1	1	1	1	1	1
436	Female	41	2	4	5	4	4	4	4	4	1	1	4	3	1	1	4	3	1	1	1
437	Female	24	3	3	3	1	2	3	1	2	1	3	3	3	1	1	3	1	2	1	1
438	Female	45	1	2	2	1	1	1	1	1	1	1	2	1	1	1	1	2	1	1	1
439	Female	25	5	5	4	5	5	4	3	5	1	3	5	5	2	3	5	2	2	1	1
440	Male	34	2	5	4	2	4	5	3	3	4	5	5	5	1	4	3	2	2	1	1
441	Female	48	1	3	2	1	1	1	1	1	1	1	2	3	1	1	1	1	1	2	1
442	Male	31	4	4	4	4	4	4	3	4	2	1	3	4	4	1	4	4	3	1	1
443	Female	36	1	1	1	1	1	1	1	1	1	1	1	1	1	1	1	1	1	1	1
444	Female	44	1	1	2	1	1	1	2	1	1	2	2	3	1	1	1	3	1	2	2
445	Female	41	1	2	2	2	2	2	3	2	2	1	3	1	1	1	1	2	1	1	1
446	Male	65	3	4	4	3	3	3	1	1	3	2	2	3	1	3	2	2	1	1	1
447	Male	40	4	3	3	3	2	3	3	2	1	1	4	3	1	3	1	3	1	1	1
448	Female	37	1	1	1	1	1	1	1	1	1	1	1	1	1	1	1	1	1	1	1
449	Female	42	1	2	2	1	1	1	1	1	1	1	2	3	1	1	2	1	1	1	1
450	Male	38	1	1	1	1	1	1	1	1	1	1	1	1	1	1	1	1	1	1	1
451	Male	51	1	2	1	1	1	1	1	1	1	1	2	2	1	1	1	1	1	1	1
452	Female	27	1	1	1	1	1	1	1	1	1	1	1	1	1	1	1	1	1	1	1
453	Female	38	1	2	1	1	1	1	1	1	1	1	1	1	1	1	1	1	1	1	1
454	Male	38	4	4	4	2	4	4	2	4	1	1	4	2	1	3	2	2	2	1	1
455	Female	39	1	1	1	1	1	1	1	1	1	1	1	1	1	1	1	1	1	1	1
456	Female	48	1	5	2	1	2	1	1	1	1	1	3	1	1	1	1	1	1	1	1
457	Male	40	1	1	1	1	1	1	1	1	1	1	1	1	1	1	1	1	1	1	1
458	Male	31	1	2	3	1	2	1	1	1	1	1	2	2	1	1	1	1	1	1	1
459	Female	54	3	2	3	2	1	2	3	3	5	1	3	4	3	1	4	3	3	1	1
460	Female	47	1	1	1	1	1	1	1	1	1	1	1	1	1	1	1	1	1	1	1
461	Male	30	4	3	3	1	3	2	3	3	1	1	1	2	3	1	2	3	3	3	3
462	Female	34	1	1	1	1	1	1	1	1	1	1	1	1	1	1	1	1	1	1	1
463	Male	32	2	4	4	1	3	1	1	1	1	1	4	4	1	1	4	1	1	1	1
464	Male	30	3	3	3	2	3	1	3	3	1	1	3	4	1	1	3	2	2	1	1
465	Female	37	1	3	4	1	3	1	1	1	1	1	2	1	1	1	1	1	1	1	1
466	Female	43	1	1	1	1	1	1	1	1	1	1	1	1	1	1	1	1	1	1	1
467	Male	34	1	1	2	1	2	1	1	1	1	1	1	1	1	1	1	1	1	1	3
468	Male	25	2	2	2	3	4	2	2	2	3	3	2	3	3	2	3	3	2	2	1
469	Female	27	5	5	5	2	3	5	5	5	1	3	5	5	2	4	4	3	4	1	1
470	Male	35	1	1	1	1	1	1	1	1	1	1	1	1	1	1	1	1	1	1	4
471	Male	42	2	2	1	1	2	1	1	1	1	1	2	1	1	1	1	1	1	1	1
472	Male	39	2	2	2	1	2	1	1	1	1	1	2	2	1	1	2	2	1	1	1
473	Male	37	2	1	2	1	3	3	2	2	1	1	2	2	1	1	2	3	1	1	1
474	Female	22	1	5	4	1	1	1	1	2	1	1	1	1	1	1	1	1	1	1	1
475	Male	32	3	5	5	2	4	2	2	2	2	2	4	4	2	2	5	4	4	1	1
476	Female	41	1	1	2	1	1	1	1	1	1	1	2	1	1	1	1	1	1	1	1
477	Male	37	2	3	2	1	2	1	1	1	2	1	3	2	1	1	1	1	1	1	1
478	Female	25	2	3	4	1	3	1	3	2	1	2	3	2	2	1	1	1	2	1	1
479	Male	31	3	4	3	1	4	2	3	3	1	2	4	4	2	1	3	4	4	1	1
480	Female	33	2	3	4	1	2	2	3	1	3	2	3	3	1	2	2	2	1	4	2
481	Female	41	3	3	3	1	3	2	2	3	2	1	3	5	1	2	3	2	1	1	1
482	Female	33	1	1	1	1	1	1	1	1	1	1	1	1	1	1	1	1	1	1	1
483	Male	56	4	3	4	3	4	3	4	3	3	4	3	4	1	2	4	4	4	1	1
484	Female	31	2	4	4	2	3	2	1	2	5	2	4	3	2	1	4	4	1	1	1
485	Female	39	1	2	2	1	1	1	1	1	1	1	2	2	1	1	1	1	1	1	1
486	Male	54	3	4	3	2	3	2	2	2	2	2	3	4	1	1	3	2	1	1	1
487	Male	42	1	3	4	1	1	1	1	1	2	2	1	1	1	1	4	1	1	1	1
488	Female	47	1	2	2	1	1	2	2	1	1	1	1	2	1	1	1	2	1	2	1
489	Female	81	3	4	4	3	4	1	2	2	3	3	4	3	1	2	4	2	1	2	1
490	Female	37	5	5	5	5	4	5	4	5	2	4	5	5	1	5	5	5	5	1	1
491	Male	43	1	3	2	1	1	2	1	1	1	2	2	2	1	1	1	1	1	1	1
492	Male	49	1	1	1	1	1	1	1	1	1	1	1	1	1	1	1	1	1	1	1
493	Female	45	1	2	2	1	2	1	2	2	1	3	3	3	1	1	3	1	1	1	1
494	Female	30	2	2	2	1	2	2	1	2	1	1	2	1	1	1	1	1	1	1	1
495	Male	48	1	3	3	1	1	1	3	2	1	1	2	2	1	1	2	1	1	1	1
496	Female	34	1	2	2	1	2	1	2	2	1	3	4	3	4	1	3	2	3	1	1
497	Male	46	1	2	2	1	1	1	1	1	1	1	2	2	1	1	1	1	1	1	1
498	Male	42	2	2	2	1	2	1	1	1	1	2	2	2	1	1	2	1	2	1	1
499	Female	33	3	3	4	3	3	3	3	3	1	3	1	1	1	1	2	4	3	1	1
500	Female	29	2	5	5	1	3	1	4	1	1	3	3	2	1	1	3	1	1	1	1
501	Male	43	3	3	4	3	2	1	2	1	2	2	4	4	1	1	2	2	1	1	1
502	Male	30	4	3	4	1	2	1	2	1	1	3	4	4	1	1	4	1	2	1	1
503	Male	30	2	2	2	1	1	1	2	1	1	1	2	3	1	1	2	1	1	1	1
504	Male	31	1	5	5	5	4	4	5	4	1	1	4	5	5	5	4	5	5	1	1
505	Female	54	1	3	2	1	1	1	1	1	1	1	1	1	1	1	1	1	1	1	1
506	Male	64	1	2	2	1	1	2	2	1	1	1	4	1	1	1	2	1	1	2	4
507	Female	36	2	5	5	1	1	3	3	4	1	3	4	4	1	1	4	3	3	1	1
508	Female	29	1	4	4	1	3	1	3	3	1	3	2	4	1	2	3	1	1	1	1
509	Female	23	1	1	1	1	1	1	1	1	1	1	1	1	1	1	1	1	1	1	1
510	Female	29	1	2	1	1	2	1	1	1	1	2	1	1	1	1	2	1	1	1	1
511	Female	47	1	1	1	1	1	1	1	1	1	1	1	1	1	1	1	1	1	1	2
512	Female	31	1	2	2	1	1	2	1	1	1	1	1	2	1	1	1	2	1	1	1
513	Female	50	1	3	4	2	1	3	3	1	1	1	4	4	1	1	2	3	1	1	1
514	Male	26	2	2	2	1	2	2	1	2	3	1	2	2	1	1	1	1	2	3	2
515	Male	33	1	1	1	1	1	1	1	2	1	2	1	2	1	1	3	1	1	1	1
516	Male	28	2	5	5	4	3	2	3	3	1	4	5	5	2	2	5	1	3	1	1
517	Female	30	2	4	4	2	3	3	1	2	1	2	3	3	3	2	3	3	3	1	1
518	Female	42	1	2	2	1	2	1	1	1	1	1	2	2	1	1	1	2	1	1	1
519	Male	39	2	2	2	1	2	1	1	1	2	1	2	1	1	1	2	1	1	1	1
520	Male	25	3	4	3	1	1	2	2	3	1	2	3	3	1	2	3	1	1	1	1
521	Female	35	1	3	3	1	1	1	1	1	1	1	1	2	1	1	2	1	1	1	1
522	Female	39	2	2	2	1	1	1	1	1	1	2	2	2	1	1	2	1	1	1	1
523	Male	41	1	2	1	1	1	1	1	1	1	1	1	1	1	1	1	1	1	1	1
524	Male	40	2	2	4	2	2	3	2	2	2	3	1	3	1	2	3	3	2	1	1
525	Female	31	1	1	3	1	2	2	2	2	1	2	2	2	1	1	2	1	1	1	1
526	Male	34	2	2	2	2	2	2	2	2	1	2	2	2	1	2	2	1	2	1	1
527	Female	50	1	2	2	1	1	1	2	1	1	1	1	1	1	1	2	1	1	1	1
528	Female	37	2	2	3	1	2	2	3	3	1	2	3	3	1	1	3	3	3	1	1
529	Male	47	1	2	2	1	1	1	1	1	1	2	1	1	1	1	1	1	1	1	1
530	Female	40	1	2	2	2	1	1	1	1	1	1	2	1	1	1	2	1	1	1	1
531	Male	51	1	2	3	2	3	1	1	1	4	2	3	2	1	1	1	2	1	1	1
532	Female	34	1	1	2	1	1	1	2	2	1	1	1	2	1	1	1	1	1	1	1
533	Female	39	4	5	5	3	3	4	4	4	1	3	5	4	4	2	4	4	3	1	1
534	Male	23	1	1	1	1	1	1	1	1	1	1	1	2	1	1	1	1	1	1	1
535	Male	39	2	1	2	1	3	3	1	1	2	3	4	3	1	3	3	1	2	1	1
536	Male	31	4	4	4	4	4	4	2	3	4	4	4	4	2	3	4	4	4	1	1
537	Female	58	3	5	4	4	4	3	4	3	1	1	5	5	1	1	5	4	3	1	1
538	Female	25	1	1	1	1	1	1	1	1	1	1	1	1	1	1	1	1	1	1	2
539	Female	27	4	4	5	4	4	3	2	4	4	2	4	3	1	3	4	3	2	1	1
540	Female	32	1	2	2	1	2	2	1	1	1	1	2	2	1	1	2	2	2	1	1
541	Female	53	1	3	2	1	2	2	1	3	1	1	3	2	1	1	2	1	1	1	1
542	Female	39	1	2	2	1	1	1	2	1	1	2	2	2	1	1	1	2	1	1	1
543	Female	56	1	1	1	1	1	1	2	1	1	1	1	1	1	1	1	1	1	1	2
544	Male	21	5	4	3	1	3	2	1	1	1	4	1	1	1	1	1	3	1	1	2
545	Female	26	2	2	2	2	2	1	2	2	2	1	1	1	1	1	1	3	1	1	1
546	Male	37	2	2	2	2	1	1	1	2	2	1	3	2	1	1	1	1	2	2	1
547	Male	28	2	4	4	1	2	1	2	2	1	1	4	3	1	1	3	1	3	1	1
548	Female	67	1	2	2	1	1	1	1	1	1	1	1	1	1	1	1	1	1	1	1
549	Female	27	5	5	5	4	5	3	3	4	3	4	5	5	3	3	5	5	5	1	1
550	Female	57	1	1	1	1	1	1	1	1	1	1	1	1	1	1	1	1	1	3	2
551	Female	37	2	4	2	2	2	2	2	2	1	3	2	2	1	2	2	2	1	1	1
552	Female	33	1	3	4	1	2	1	2	1	1	1	2	1	1	1	1	1	2	1	1
553	Female	44	1	2	2	1	1	1	1	1	1	1	1	1	1	1	1	2	1	1	1
554	Female	25	1	1	1	1	1	1	1	1	1	1	2	1	1	1	1	1	1	1	1
555	Female	39	1	2	3	1	1	1	1	2	2	1	2	2	1	1	2	1	1	1	1
556	Male	48	1	2	1	1	1	1	1	2	1	1	1	2	1	1	2	1	1	1	1
557	Female	43	1	1	1	1	1	1	1	1	1	1	2	3	1	1	1	1	1	1	1
558	Male	45	1	1	2	1	3	1	3	2	1	1	1	2	1	1	1	1	1	1	2
559	Female	46	1	1	1	1	1	1	1	1	1	1	1	1	1	1	1	1	1	1	3
560	Male	55	1	1	1	1	1	1	1	1	1	1	1	1	1	1	1	1	1	1	1
561	Female	46	1	1	2	1	1	1	1	1	1	1	2	1	1	1	1	1	1	1	1
562	Female	20	2	5	5	2	4	1	2	2	1	5	4	3	2	1	4	2	1	1	1
563	Male	56	1	1	1	1	1	1	1	1	1	1	1	1	1	1	1	1	1	1	1
564	Female	45	1	1	1	1	3	1	3	1	1	1	2	2	1	1	1	1	1	1	1
565	Female	32	1	2	3	1	2	1	2	2	1	1	1	1	1	1	1	3	1	1	1
566	Female	22	1	2	2	1	1	1	2	3	1	1	2	1	1	1	1	1	1	1	1
567	Female	32	5	5	5	3	3	5	5	5	5	5	5	5	3	5	5	3	3	1	5
568	Male	35	3	2	1	1	1	1	1	3	1	1	4	4	1	1	2	1	4	1	1
569	Female	43	1	1	3	1	1	2	1	3	1	1	2	4	2	2	1	1	1	1	1
570	Female	31	2	3	3	2	2	1	2	1	1	2	2	2	1	1	2	2	2	1	1
571	Female	47	1	1	1	1	1	1	1	1	1	1	1	1	1	1	1	1	1	1	1
572	Female	54	1	2	3	1	2	1	1	2	1	1	2	2	1	1	2	1	1	1	1
573	Female	28	4	4	2	2	4	1	4	2	3	1	4	5	1	1	2	3	1	1	1
574	Male	33	1	2	2	1	1	1	1	1	1	1	1	2	1	1	1	1	1	1	1
575	Male	34	2	4	3	1	3	1	1	1	1	4	4	5	1	1	5	1	3	1	1
576	Female	44	1	2	1	1	1	1	1	1	1	1	1	1	1	1	1	1	1	1	1
577	Male	42	3	3	4	3	3	3	3	3	2	1	2	3	1	2	3	2	3	1	1
578	Female	30	1	1	1	1	1	1	1	1	1	1	1	1	1	1	1	1	1	1	1
579	Female	42	1	2	2	1	1	1	1	2	1	1	2	2	1	1	1	1	1	1	1
580	Female	42	1	1	1	1	1	2	1	1	1	1	2	3	1	1	2	1	1	1	1
581	Female	51	3	4	5	1	4	2	1	3	1	1	4	3	1	1	4	1	1	1	1
582	Male	44	2	2	3	1	2	1	3	3	3	1	1	1	1	1	2	1	1	1	1
